# Supplementary material for: Ecology and Machine Learning-Based Classification Models of Gut Microbiota and Inflammatory Markers May Evaluate the Effects of Probiotic Supplementation in Patients Recently Recovered from COVID-19
Source: Int J Mol Sci. 2023 Apr 1;24(7):6623. doi: 10.3390/ijms24076623 (PMC10094838; doi:10.3390/ijms24076623)
Supplement: Supplementary file 1 [file ijms-24-06623-s001.zip]

Archive with 4 entries (4 files):
- Supplementary Figures S1-S7.pptx
- Table S1- GSRS global and single items scores.pdf
- Table S2-Frequency distribution of individual items for GSRS score.pdf
- Table S3-sheet 1-3 resuming the results of the PriCRUST algorithm-based results.xlsx
