# Supplementary material for: Ecology and Machine Learning-Based Classification Models of Gut Microbiota and Inflammatory Markers May Evaluate the Effects of Probiotic Supplementation in Patients Recently Recovered from COVID-19
Source: Int J Mol Sci. 2023 Apr 1;24(7):6623. doi: 10.3390/ijms24076623 (PMC10094838; doi:10.3390/ijms24076623)
Supplement: Supplementary file 1 [file ijms-24-06623-s001.zip › Table S3-sheet 1-3 resuming the results of the PriCRUST algorithm-based results.xlsx]

## Sheet: KEGG PREDICTION 
OTU	Test-Statistic	P	FDR_P	Bonferroni_P	T0_mean	T1_mean
K08256	15.6464	7.63585e-05	0.368353	0.368353	0.024426	0.268198
K16650	14.1675	0.000167234	0.403368	0.806735	0.0342023	0.269771
K11263	9.53215	0.00201903	0.991604	1	0.119943	0.527095
K00886	7.69199	0.00554665	0.991604	1	0.100698	0.350511
K02074	7.69199	0.00554665	0.991604	1	0.100698	0.350511
K02075	7.69199	0.00554665	0.991604	1	0.100698	0.350511
K02077	7.69199	0.00554665	0.991604	1	0.172022	0.581022
K03727	7.69199	0.00554665	0.991604	1	0.100698	0.350511
K07768	7.69199	0.00554665	0.991604	1	0.100698	0.350511
K08168	7.69199	0.00554665	0.991604	1	0.100698	0.350511
K09009	7.69199	0.00554665	0.991604	1	0.100698	0.350511
K11533	7.69199	0.00554665	0.991604	1	0.100698	0.350511
K13527	7.69199	0.00554665	0.991604	1	0.100698	0.350511
K13570	7.69199	0.00554665	0.991604	1	0.100698	0.350511
K13571	7.69199	0.00554665	0.991604	1	0.172022	0.581022
K16147	7.69199	0.00554665	0.991604	1	0.100698	0.350511
K16148	7.69199	0.00554665	0.991604	1	0.100698	0.350511
K16784	7.69199	0.00554665	0.991604	1	0.100698	0.350511
K10006	7.56278	0.0059586	0.991604	1	0.142001	0.389062
K10007	7.56278	0.0059586	0.991604	1	0.142001	0.389062
K10008	7.56278	0.0059586	0.991604	1	0.142001	0.389062
K18955	7.4997	0.00617094	0.991604	1	0.180095	0.582462
K07498	7.37372	0.00661839	0.991604	1	0.384499	1.32251
K16958	6.98582	0.00821581	0.991604	1	0.0793109	0
K09002	6.88924	0.00867162	0.991604	1	0.465389	1.0708
K00689	6.58437	0.0102878	0.991604	1	0.74302	0.131439
K00692	6.58437	0.0102878	0.991604	1	0.284695	0.0323689
K00712	6.58437	0.0102878	0.991604	1	0.303313	0.0323689
K10681	6.58437	0.0102878	0.991604	1	0.273595	0.0323689
K12268	6.58437	0.0102878	0.991604	1	0.313622	0.0323689
K12269	6.58437	0.0102878	0.991604	1	0.313622	0.0323689
K12270	6.58437	0.0102878	0.991604	1	0.313622	0.0323689
K13732	6.58437	0.0102878	0.991604	1	0.461351	0.0610263
K18775	6.58437	0.0102878	0.991604	1	0.284695	0.0323689
K16925	6.49232	0.0108341	0.991604	1	0.227682	0.726795
K18926	6.46431	0.0110063	0.991604	1	0.178954	0.411494
K10005	6.2896	0.0121448	0.991604	1	0.180573	0.448867
K01446	6.27591	0.012239	0.991604	1	0.175324	0.77818
K02756	6.27591	0.012239	0.991604	1	0.175324	0.77818
K07016	6.27591	0.012239	0.991604	1	0.175324	0.77818
K19046	6.27591	0.012239	0.991604	1	0.17495	0.775707
K19125	6.27591	0.012239	0.991604	1	0.17495	0.775707
K19137	6.27591	0.012239	0.991604	1	0.175324	0.77818
K19138	6.27591	0.012239	0.991604	1	0.175324	0.77818
K19139	6.27591	0.012239	0.991604	1	0.175324	0.77818
K19140	6.27591	0.012239	0.991604	1	0.175324	0.77818
K01697	6.04899	0.0139143	0.991604	1	0.123419	0.36363
K16209	5.7304	0.0166737	0.991604	1	0.45226	1.10196
K14988	5.64386	0.0175166	0.991604	1	0.0475634	0
K08372	5.41361	0.0199804	0.991604	1	0.225764	0.44721
K13640	5.41361	0.0199804	0.991604	1	0.225764	0.44721
K07776	5.26245	0.0217904	0.991604	1	0.18873	0.413046
K13829	5.09288	0.0240243	0.991604	1	0.26504	0.516136
K01011	5.08977	0.0240674	0.991604	1	1.19768	0.687887
K04767	5.08977	0.0240674	0.991604	1	1.10653	1.84884
K07006	4.82497	0.0280503	0.991604	1	0.202594	0.416734
K07442	4.79835	0.028487	0.991604	1	0.243188	0.491129
K07503	4.79835	0.028487	0.991604	1	0.243188	0.491129
K06917	4.78369	0.0287305	0.991604	1	0.781769	0.401991
K00918	4.7036	0.0300996	0.991604	1	0.0481352	0.00354954
K09962	4.69446	0.0302601	0.991604	1	0.233171	0.77818
K03449	4.6742	0.030619	0.991604	1	0.60785	0.244275
K05363	4.63491	0.0313277	0.991604	1	0.768283	1.23716
K06286	4.63491	0.0313277	0.991604	1	0.680004	1.1101
K00887	4.4871	0.0341516	0.991604	1	0.770874	1.17933
K03782	4.4871	0.0341516	0.991604	1	0.752342	0.388199
K19416	4.4871	0.0341516	0.991604	1	0.752342	0.388199
K00720	4.37854	0.0363942	0.991604	1	0.0583524	0
K01274	4.37854	0.0363942	0.991604	1	0.0583524	0
K01819	4.37854	0.0363942	0.991604	1	0.107769	0
K02531	4.37854	0.0363942	0.991604	1	0.0583524	0
K02771	4.37854	0.0363942	0.991604	1	0.0583524	0
K12294	4.37854	0.0363942	0.991604	1	0.0583524	0
K12295	4.37854	0.0363942	0.991604	1	0.0583524	0
K18216	4.37854	0.0363942	0.991604	1	0.0583524	0
K18217	4.37854	0.0363942	0.991604	1	0.0583524	0
K18830	4.37854	0.0363942	0.991604	1	0.0583524	0
K02245	4.34236	0.0371753	0.991604	1	0.692461	1.11486
K03095	4.2894	0.0383507	0.991604	1	0.330689	0.0744619
K11704	4.2894	0.0383507	0.991604	1	0.330689	0.0744619
K11705	4.2894	0.0383507	0.991604	1	0.330689	0.0744619
K11706	4.2894	0.0383507	0.991604	1	0.330689	0.0744619
K14153	4.23651	0.0395634	0.991604	1	0.298432	0.494385
K00823	4.2	0.040424	0.991604	1	0.7472	0.385953
K01101	4.2	0.040424	0.991604	1	0.775522	1.17984
K02086	4.2	0.040424	0.991604	1	0.810052	1.24149
K02240	4.06001	0.0439102	0.991604	1	0.854472	1.2866
K03048	4.06001	0.0439102	0.991604	1	0.854472	1.2866
K03346	4.06001	0.0439102	0.991604	1	0.854472	1.2866
K06948	4.06001	0.0439102	0.991604	1	0.854472	1.2866
K09976	4.06001	0.0439102	0.991604	1	0.854472	1.2866
K18692	4.06001	0.0439102	0.991604	1	0.854472	1.2866
K06330	4.02568	0.0448126	0.991604	1	0.335153	0.12948
K16961	3.98523	0.0459009	0.991604	1	0.0701762	0.022398
K16962	3.98523	0.0459009	0.991604	1	0.0701762	0.022398
K02243	3.92239	0.047647	0.991604	1	0.860748	1.2866
K09118	3.8752	0.0490046	0.991604	1	0.250523	0.485416

## Sheet: KEGG ORTHOLOGUES
ko01100 Metabolic pathways (19)	19
ko02010 ABC transporters (13)	13
ko02020 Two-component system (9)	9
ko01110 Biosynthesis of secondary metabolites (6)	12
ko01120 Microbial metabolism in diverse environments (6)
ko00500 Starch and sucrose metabolism (5)	5
ko01200 Carbon metabolism (3)	6
ko01230 Biosynthesis of amino acids (3)
ko00550 Peptidoglycan biosynthesis (2)	14
ko02024 Quorum sensing (2)
ko00640 Propanoate metabolism (2)
ko00270 Cysteine and methionine metabolism (2)
ko00010 Glycolysis / Gluconeogenesis (2)
ko01212 Fatty acid metabolism (2)
ko00061 Fatty acid biosynthesis (2)
ko02060 Phosphotransferase system (PTS) (1)	32
ko00400 Phenylalanine, tyrosine and tryptophan biosynthesis (1)	SOMMA 110?
ko03050 Proteasome (1)
ko00680 Methane metabolism (1)
ko05100 Bacterial invasion of epithelial cells (1)
ko00600 Sphingolipid metabolism (1)
ko04931 Insulin resistance (1)
ko00627 Aminobenzoate degradation (1)
ko00052 Galactose metabolism (1)
ko00360 Phenylalanine metabolism (1)
ko00051 Fructose and mannose metabolism (1)
ko04122 Sulfur relay system (1)
ko00650 Butanoate metabolism (1)
ko00410 beta-Alanine metabolism (1)
ko03020 RNA polymerase (1)
ko04624 Toll and Imd signaling pathway (1)
ko00380 Tryptophan metabolism (1)
ko00280 Valine, leucine and isoleucine degradation (1)
ko00250 Alanine, aspartate and glutamate metabolism (1)
ko00620 Pyruvate metabolism (1)
ko00940 Phenylpropanoid biosynthesis (1)
ko00630 Glyoxylate and dicarboxylate metabolism (1)
ko00571 Lipoarabinomannan (LAM) biosynthesis (1)
ko00983 Drug metabolism - other enzymes (1)
ko00572 Arabinogalactan biosynthesis - Mycobacterium (1)
ko01240 Biosynthesis of cofactors (1)
ko01250 Biosynthesis of nucleotide sugars (1)
ko00520 Amino sugar and nucleotide sugar metabolism (1)
ko00030 Pentose phosphate pathway (1)
ko00260 Glycine, serine and threonine metabolism (1)
ko00730 Thiamine metabolism (1)
ko00920 Sulfur metabolism (1)

## Sheet: SELECTED UNIQUE KEGG
OTU	Test-Statistic	P	FDR_P	Bonferroni_P	T0_mean	T1_mean	Kegg definition	reference	Metabolism pathway	annotation
K16958	6.98582	0.00821581	0.991604	1	0.0793109	0	L-cystine transport system permease protein	Burguiere P, Auger S, Hullo MF, Danchin A, Martin-Verstraete I, Three different systems participate in L-cystine uptake in Bacillus subtilis. J Bacteriol 186:4875-84 (2004)	ABC-type amino acid transport system, permease component [Amino acid transport and metabolism]- COG0765: HisM	The uptake of nutrients, including metals, amino acids and peptides are required for many biological processes. Pathogenic bacteria scavenge these essential nutrients from microenvironments to survive within the host. Pathogens must utilize a myriad of mechanisms to acquire these essential nutrients from the host while mediating the effects of toxicity. Bacteria utilize several transport proteins…
K14988	5.64386	0.0175166	0.991604	1	0.0475634	0	two-component system, NarL family, secretion system sensor histidine kinase SalK	Li M, Wang C, Feng Y, Pan X, Cheng G, Wang J, Ge J, Zheng F, Cao M, Dong Y, Liu D, Wang J, Lin Y, Du H, Gao GF, Wang X, Hu F, Tang J. SalK/SalR, a two-component signal transduction system, is essential for full virulence of highly invasive Streptococcus suis serotype 2. PLoS One 3:e2080 (2008)	Two-component system	Virulence assays together with a series of experiments enabled us to identify a novel genetic determinant which is required for the overall virulence of Chinese isolates of highly pathogenic SS2.
K00720	4.37854	0.0363942	0.991604	1	0.0583524	0	ceramide glucosyltransferase	Ichikawa S, Sakiyama H, Suzuki G, Hidari KI, Hirabayashi Y Expression cloning of a cDNA for human ceramide glucosyltransferase that catalyzes the first glycosylation step of glycosphingolipid synthesis. Proc Natl Acad Sci U S A 93:4638-43 (1996)	Sphingolipid metabolism	Glycosyltransferase, catalytic subunit of cellulose synthase and poly-beta-1,6-N-acetylglucosamine synthase [Cell motility]
K01274	4.37854	0.0363942	0.991604	1	0.0583524	0	beta-Ala-Xaa dipeptidase	Vongerichten KF, Klein JR, Matern H, Plapp R Cloning and nucleotide sequence analysis of pepV, a carnosinase gene from Lactobacillus delbrueckii subsp. lactis DSM 7290, and partial characterization of the enzyme. Microbiology (Reading) 140 ( Pt 10):2591-600 (1994)	01002 Peptidases and inhibitors	Dipeptidases
K01819	4.37854	0.0363942	0.991604	1	0.107769	0	galactose-6-phosphate isomerase	van Rooijen RJ, van Schalkwijk S, de Vos WM Molecular cloning, characterization, and nucleotide sequence of the tagatose 6-phosphate pathway gene cluster of the lactose operon of Lactococcus lactis. J Biol Chem 266:7176-81 (1991)	Galactose metabolism	Metabolic pathways
K02531	4.37854	0.0363942	0.991604	1	0.0583524	0	Transcription factor	/	/	/
K02771	4.37854	0.0363942	0.991604	1	0.0583524	0	fructose PTS system EIID component	Martin-Verstraete I, Debarbouille M, Klier A, Rapoport G Levanase operon of Bacillus subtilis includes a fructose-specific phosphotransferase system regulating the expression of the operon. J Mol Biol 214:657-71 (1990)	Carbohydrate metabolism	These two gene products may be involved in a PTS-mediated phosphorylation of a regulator, as in the bgl operon of E. coli.
K12294	4.37854	0.0363942	0.991604	1	0.0583524	0	LytTR family, sensor histidine kinase ComD	Liu Y, Burne RA, Multiple two-component systems modulate alkali generation in Streptococcus gordonii in response to environmental stresses. J Bacteriol 191:7353-62 (2009)	Environmental Information Processing	/
K12295	4.37854	0.0363942	0.991604	1	0.0583524	0	two-component system, LytTR family, response regulator ComE	Liu Y, Burne RA Multiple two-component systems modulate alkali generation in Streptococcus gordonii in response to environmental stresses. J Bacteriol 191:7353-62 (2009)	Two-component system	CheY chemotaxis protein or a CheY-like REC (receiver) domain [Signal transduction mechanisms]
K18216	4.37854	0.0363942	0.991604	1	0.0583524	0	ATP-binding cassette, subfamily B, tetracycline resistant protein	Warburton PJ, Ciric L, Lerner A, Seville LA, Roberts AP, Mullany P, Allan E. TetAB46, a predicted heterodimeric ABC transporter conferring tetracycline resistance in Streptococcus australis isolated from the oral cavity. J Antimicrob Chemother 68:17-22 (2013)	TetAB(46), a predicted heterodimeric ABC transporter conferring tetracycline resistance	ABC transporter conferring tetracycline resistance in a member of the oral microbiota.
K18217	4.37854	0.0363942	0.991604	1	0.0583524	0	ATP-binding cassette, subfamily B, tetracycline resistant protein	Warburton PJ, Ciric L, Lerner A, Seville LA, Roberts AP, Mullany P, Allan E, TetAB46, a predicted heterodimeric ABC transporter conferring tetracycline resistance in Streptococcus australis isolated from the oral cavity. J Antimicrob Chemother 68:17-22 (2013)	steB, tetB46	ATP-binding cassette, subfamily B, tetracycline resistant protein
K18830	4.37854	0.0363942	0.991604	1	0.0583524	0	HTH-type transcriptional regulator / antitoxin PezA	Khoo SK, Loll B, Chan WT, Shoeman RL, Ngoo L, Yeo CC, Meinhart A. Molecular and structural characterization of the PezAT chromosomal toxin-antitoxin system of the human pathogen Streptococcus pneumoniae. J Biol Chem 282:19606-18 (2007)	PezA	HTH-type transcriptional regulator / antitoxin PezA
